# Supplementary material for: Involvement of ERK and Oxidative Stress in Airway Exposure to Cadmium Chloride Aggravates Airway Inflammation in Ovalbumin-Induced Asthmatic Mice
Source: Toxics. 2024 Mar 23;12(4):235. doi: 10.3390/toxics12040235 (PMC11054730; doi:10.3390/toxics12040235)
Supplement: Supplementary file 1 [file toxics-12-00235-s001.zip]

Archive with 1 entries (1 files):
- toxics-2908348-supplementary.pdf
